# Supplementary material for: Phenotypic Investigation and Detection of Biofilm-Associated Genes in Acinetobacter baumannii Isolates, Obtained from Companion Animals
Source: Trop Med Infect Dis. 2024 May 11;9(5):109. doi: 10.3390/tropicalmed9050109 (PMC11125616; doi:10.3390/tropicalmed9050109)
Supplement: Supplementary file 1 [file tropicalmed-09-00109-s001.zip]

Archive with 1 entries (1 files):
- Table S1 Detailed data of the Acinetobacter baumannii strains included in this study.xlsx
